# Supplementary material for: Assessment of genomic prediction reliability and optimization of experimental designs in multi-environment trials
Source: Theor Appl Genet. 2021 Nov 22;135(2):405–19. doi: 10.1007/s00122-021-03972-2 (PMC8866390; doi:10.1007/s00122-021-03972-2)
Supplement: Supplementary file 2 — Supplementary file2 (ZIP 4 kb) [file 122_2021_3972_MOESM2_ESM.zip]

Archive with 2 entries (2 files):
- R_code.R
- R_functions.R
