# Supplementary material for: Assessment of genomic prediction reliability and optimization of experimental designs in multi-environment trials
Source: Theor Appl Genet. 2021 Nov 22;135(2):405–19. doi: 10.1007/s00122-021-03972-2 (PMC8866390; doi:10.1007/s00122-021-03972-2)
Supplement: Supplementary file 2 — Supplementary file2 (ZIP 4 kb) [file 122_2021_3972_MOESM2_ESM.zip › R_code.R]

####################################################################################
####################################################################################
####                                                                            ####
####                           R code - Multi-trial CD                          ####
####                                 S.Rio 2021                                 ####
####                                                                            ####
####  Associated publication (Rio et al. 2021):                                 ####
####    Assessment of genomic prediction reliability and optimization of        ####
####    experimental designs in multi-environment trials                        ####
####                                                                            ####
####  Structure of the script:                                                  ####
####    1 - Loading of R libraries, data and functions                          ####
####    2 - Simulation of an experimental design and inference of parameters    ####
####    3 - Calculation of new CD criteria                                      ####
####    4 - Optimization based on new CD criteria using TrainSel                ####
####                                                                            ####
####################################################################################
####################################################################################


#########
####  1 - Loading of R libraries, data and functions
#########

## Remove all objects from the R environment
rm(list=ls())

## Set working directory
setwd("")

## Install unsatisfied dependencies from CRAN
required <- c("BGLR","devtools","RcppArmadillo","Rcpp","Matrix")
not_installed <- setdiff(required, rownames(installed.packages()))
if (length(not_installed) > 0){install.packages(not_installed)}

## load R packages from CRAN
library(devtools)
library(BGLR)
library(Rcpp)
library(RcppArmadillo)
library(Matrix)

## Install unsatisfied dependencies from GitHub
if (length(setdiff("MTM", rownames(installed.packages())))>0){
  install_github('QuantGen/MTM')}
if (length(setdiff("TrainSel", rownames(installed.packages())))>0){
  install_github("TheRocinante-lab/TrainSel")}

## Load R packages from GitHub
library(MTM)
library(TrainSel)

## Source functions
source("./R_functions.R")

## Load wheat dataset attached to BGLR (not the one used in the publication)
data(wheat)

## Compute the genomic relationship matrix K
Ng <- nrow(wheat.X)         ## number of genotypes
freq <- colMeans(wheat.X)   ## vector of allele frequencies
K=tcrossprod((wheat.X-tcrossprod(rep(1,Ng),freq))/sqrt(sum(freq*(1-freq))))
K[1:5,1:5]


#########
####  2 - Experimental design and inference of parameters
#########

Nt <- ncol(wheat.Y)  ## number of trials
Np <- 50             ## number of plots per trial

## Define a test set
TS <- sample(1:Ng,100)

## Define a design with random allocation of genotypes to plots
design_rand <- matrix(0,Ng,Nt,dimnames = list(rownames(wheat.Y),paste("Trial",1:Nt,sep="-")))
for(t in 1:Nt){design_rand[sample((1:Ng)[-TS],Np),t]=1}
head(design_rand)

## Define a new phenotypic matrix of observations with missing values
pheno_MTM <- sapply(1:Nt,function(t){
  res <- wheat.Y[,t]
  res[design_rand[,t]==0] <- NA
  return(res)
})
head(pheno_MTM)

## MTM inference for MGBLUP model
nIter <- 1000   
burnIn = 100  
thin = 5
unlink("./design",recursive = T)
dir.create("./design")
model_MTM <- MTM(Y = pheno_MTM,nIter = nIter,burnIn = burnIn,thin = thin,
                 K = list(list(K = K,COV = list(type = 'UN',df0 = Nt,S0 = diag(Nt)))),
                 resCov = list(type = 'DIAG',S0 = rep(1, Nt),df0 = rep(1, Nt)),
                 saveAt = "./design/")

## Covariance matrices between trials
Omega_G <- model_MTM$K[[1]]$G
Omega_G
Omega_E <- model_MTM$resCov$R
Omega_E

## Genomic predictions
git <- model_MTM$YHat
gi. <- rowMeans(git)


#########
####  3 - Calculation of new CD criteria
#########

## Objects needed
X <- kronecker(diag(Nt),rep(1,Np))        ## incidence matrix for fixed effects
G <- kronecker(Omega_G,K)                 ## genetic covariance matrix
R <- kronecker(Omega_E,diag(Np))          ## error covariance matrix
id_train <- which(is.na(pheno_MTM)==F)    ## vector of training set ids

## Compute CDit 
CDit <- matrix(CDit_function(X,G,id_train,R,FixedEffectsEstimated = T),ncol = Nt,
               dimnames = list(rownames(wheat.Y),paste("Trial",1:Nt,sep="-")))
head(CDit)

## compute CDi. 
CDi. <- CDi._function(X,G,id_train,R,FixedEffectsEstimated = T,Nt = Nt)
head(CDi.)

## list of dataframes with predictions and their corresponding CD
res_list <- append(lapply(1:Nt,function(t)data.frame(git=git[,t],CDit=CDit[,t])),
                   list(data.frame(gi.=gi.,CDi.=CDi.)))

## Prediction of the performance in trial 1 with its corresponding CD
head(res_list[[1]])

## Prediction of the mean performance with its corresponding CD
head(res_list[[5]])


#########
####  4 - Optimization based on new CD criteria using TrainSel 
#########

## Define genetic covariances to be used as tuning parameters based on prior knowledge
Omega_G_prior <- matrix(0.5,Nt,Nt)+diag(Nt)*0.5
Omega_E_prior <- diag(Nt)

## Optimization parameters 
## In practice, more niterations are needed, and to a lesser extent more npop and nelite
control<-TrainSelControl(npop = 50,nelite = 10,niterations = 20,niterSANN = 10)

## Generate the object to be used by Trainsel that includes data
TrainSelData <- MakeTrainSelData(K = K,Vk=Omega_G_prior,Ve=Omega_E_prior)

## Generate the list of candidates per trial (all genotypes here)
Candidates <- lapply(1:Nt,function(t)(1:Ng)[-TS]+Ng*(t-1))

## Vector of number of plots per trial
SetSizes <- rep(Np,Nt)

## TrainSel optimization using the mean of CDit as a criterion (user version)
TrainSelData <- append(TrainSelData,list(SetSizes=SetSizes))
##  Fixed effects are supposed to be known below, possibly a little cost but faster for large dataset
TrainSelData <- append(TrainSelData,list(FixedEffectsEstimated=F)) 
TrainSelData <- append(TrainSelData,list(Stat="CDit"))
ResTrainSel_CDit <- TrainSel(Data=TrainSelData,Candidates=Candidates,setsizes=SetSizes,
                          settypes=rep("UOS",Nt),Stat=User_function,control=control)
plot(ResTrainSel_CDit$maxvec,xlab = "Iterations",ylab = "Mean of CDit",
     main="Convergence",type="o")
design_CDit <- matrix(0,Ng,Nt,dimnames = list(rownames(wheat.Y),paste("Trial",1:Nt,sep="-")))
design_CDit[ResTrainSel_CDit$BestSol_int] <- 1
head(design_CDit)

## TrainSel optimization using the mean of CDi. as a criterion (user version)
TrainSelData$Stat <- "CDi."
ResTrainSel_CDi. <- TrainSel(Data=TrainSelData,Candidates=Candidates,setsizes=rep(Np,Nt),
                          settypes=rep("UOS",Nt),Stat=User_function,control=control)
plot(ResTrainSel_CDi.$maxvec,xlab = "Iterations",ylab = "Mean of CDi.",
     main="Convergence",type="o")
design_CDi. <- matrix(0,Ng,Nt,dimnames = list(rownames(wheat.Y),paste("Trial",1:Nt,sep="-")))
design_CDi.[ResTrainSel_CDi.$BestSol_int] <- 1
head(design_CDi.)

## TrainSel optimization using the mean of CDit as a criterion (built-in version)
## User function above is slightly faster for this dataset
# ResTrainSel_CDit <- TrainSel(Data=TrainSelData,Candidates=Candidates,setsizes=SetSizes,
#                           settypes=rep("UOS",Nt),Stat=NULL,control=control)
# plot(ResTrainSel_CDit$maxvec,xlab = "Iterations",ylab = "Mean of CDit",
#      main="Convergence",type="o")
# design_CDit <- matrix(0,Ng,Nt,dimnames = list(rownames(wheat.Y),paste("Trial",1:Nt,sep="-")))
# design_CDit[ResTrainSel_CDit$BestSol_int] <- 1
# head(design_CDit)
