# Supplementary material for: Assessment of genomic prediction reliability and optimization of experimental designs in multi-environment trials
Source: Theor Appl Genet. 2021 Nov 22;135(2):405–19. doi: 10.1007/s00122-021-03972-2 (PMC8866390; doi:10.1007/s00122-021-03972-2)
Supplement: Supplementary file 2 — Supplementary file2 (ZIP 4 kb) [file 122_2021_3972_MOESM2_ESM.zip › R_functions.R]

####################################################################################
####################################################################################
####                                                                            ####
####                        R functions - Multi-trial CD                        ####
####                                 S.Rio 2021                                 ####
####                                                                            ####
####  Associated publication (Rio et al. 2021):                                 ####
####    Assessment of genomic prediction reliability and optimization of        ####
####    experimental designs in multi-environment trials                        ####
####                                                                            ####
####  R functions included:                                                     ####
####    - CDit_function: compute CDit                                           ####
####    - CDi._function: compute CDi.                                           ####
####    - User_function: wrapper to use CDit and CDi. in TrainSel               ####
####                                                                            ####
####################################################################################
####################################################################################


CDit_function <- function(X,G,id_train,R,FixedEffectsEstimated=F){
  ## function to compute CDit with the following arguments:
  ##  - X: design matrix for fixed effects
  ##  - G: genetic covariance matrix
  ##  - id_train: vector of 0/1 linking phenotypes to rows/columns of G 
  ##  - R: error covariance matrix
  ##  - FixedEffectsEstimated: if F, fixed effects are supposed to be known,
  ##      which changes a bit the formule. Often a low impact in practice
  
  Vinv <- solve(G[id_train,id_train]+R)
  if(FixedEffectsEstimated){
    M <- diag(nrow(R))-X%*%solve(t(X)%*%Vinv%*%X)%*%t(X)%*%Vinv
    Vinv <- Vinv%*%M
  }
  num <- rowSums(G[,id_train]%*%Vinv*G[,id_train])
  denom <- diag(G)
  CD <- num/denom
  return(CD)
}

CDi._function <- function(X,G,id_train,R,FixedEffectsEstimated=F,Nt){
  ## function to compute CDi. with the following arguments:
  ##  - X: design matrix for fixed effects
  ##  - G: genetic covariance matrix
  ##  - id_train: vector of 0/1 linking phenotypes to rows/columns of G 
  ##  - R: error covariance matrix
  ##  - FixedEffectsEstimated: if F, fixed effects are supposed to be known,
  ##      which changes a bit the formule. Often a low impact in practice
  ##  - Number of trials/environments
  
  Vinv <- solve(G[id_train,id_train]+R)
  if(FixedEffectsEstimated){
    M <- diag(nrow(R))-X%*%solve(t(X)%*%Vinv%*%X)%*%t(X)%*%Vinv
    Vinv=Vinv%*%M
  }
  Ng <- nrow(G)/Nt
  num <- rowSums(do.call(what = "cbind",lapply(1:Nt,function(i)sapply(1:Nt,function(e)
    rowSums((G[1:Ng+(i-1)*Ng,id_train]%*%Vinv)*G[1:Ng+(e-1)*Ng,id_train])))))
  denom <- rowSums(do.call(what = "cbind",lapply(1:Nt,function(i)sapply(1:Nt,function(e)
    diag(G[1:Ng+(i-1)*Ng,1:Ng+(e-1)*Ng])))))
  CD <- num/denom
  return(CD)
}


User_function <- function(soln,Data){
  ## function to use CDit and CDi. in TrainSel:
  ##  - soln: vector of 0/1 linking phenotypes to rows/columns of G,
  ##     like id_train in CDit_function and CDi._function
  ##  - Data: data of class 'TrainSel_Data'
 
  Nt <- length(Data$SetSizes)
  if(is.null(Data$X)){
    if(Nt>1){
      X <- as.matrix(bdiag(lapply(Data$SetSizes,function(i)rep(1,i))))
    }else{
      X=matrix(1,nrow = length(soln),ncol = 1)
    }
    Data$X <- X
  }
  soln <- unlist(soln)
  R <- Data$R[soln,soln]
  if(Data$Stat=="CDit"){
    res <- mean(CDit_function(X=Data$X,G = Data$G,id_train = soln,R = R,
                         FixedEffectsEstimated=Data$FixedEffectsEstimated))
  }else if(Data$Stat=="CDi."){
    res <- mean(CDi._function(X=Data$X,G = Data$G,id_train = soln,R = R,
                         FixedEffectsEstimated=Data$FixedEffectsEstimated,Nt = Nt))
  }
  return(res)
}
